# Supplementary material for: Agroecological Service Crops Drive Plant Mycorrhization in Organic Horticultural Systems
Source: Microorganisms. 2021 Feb 16;9(2):410. doi: 10.3390/microorganisms9020410 (PMC7920451; doi:10.3390/microorganisms9020410)
Supplement: Supplementary file 1 [file microorganisms-09-00410-s001.zip]

Archive with 1 entries (1 files):
- microorganisms-1065470-supplementary.mp4
